# Supplementary material for: Integrating Morpho-Physiological, Biochemical, and Molecular Genotyping for Selection of Drought-Tolerant Pigeon Pea (Cajanus cajan L.) Genotypes at Seedling Stage
Source: Plants (Basel). 2024 Nov 16;13(22):3228. doi: 10.3390/plants13223228 (PMC11598755; doi:10.3390/plants13223228)
Supplement: Supplementary file 1 [file plants-13-03228-s001.zip]

Archive with 1 entries (1 files):
- plants-3088951-supplementary.pdf
